# Supplementary material for: The first genetic characterization of Setaria marshalli (Nematoda, Spirurida) with reliable DNA barcoding based on a mitochondrial genetic marker
Source: Parasite. 2022 Nov 9;29:54. doi: 10.1051/parasite/2022054 (PMC9645228; doi:10.1051/parasite/2022054)
Supplement: Supplementary file 1 — Table S1: Morphological characteristics and measurements of the Setaria nematodes. [file parasite-29-54-s1.zip]

Archive with 1 entries (1 files):
- parasite220080-1-olm/TableS1 for rev.xlsx
