# Supplementary material for: The first genetic characterization of Setaria marshalli (Nematoda, Spirurida) with reliable DNA barcoding based on a mitochondrial genetic marker
Source: Parasite. 2022 Nov 9;29:54. doi: 10.1051/parasite/2022054 (PMC9645228; doi:10.1051/parasite/2022054)
Supplement: Supplementary file 1 — Table S1: Morphological characteristics and measurements of the Setaria nematodes. [file parasite-29-54-s1.zip › parasite220080-1-olm/TableS1 for rev.xlsx]

## Sheet: Sheet1
TableS1. Morphological characteristics and measurements of the Setaria nematodes
	Samples			S. marshalli			S. digitata			S. labiatopapillosa
				Taniguchi 1953/Nakano et al. 2007/Fujii et al. 1995			Ohishi I. 1995			Ohishi I. 1995
	female (n=2)	male (n=1)		female	male		female	male		female	male
Length (cm)	9.1–9.5＊	5.3		11.7/7.2–11.0/4.2–12.1	5.8/4.8–5.8/3.9–5.5		6.5–7.5	3.5–4.6		6.0–9.4	4.0–5.1
Width (mm)	0.75–0.77	0.46		0.63/0.62–0.78/0.52–0.75	0.48/0.44–0.46/0.44–0.53		0.5–0.7	0.3–0.5		0.6–0.9	0.38–0.45
Distance between the dorsal and ventral spines (µm)	142–162	77.967		194–216/ー/111–161	ー/ー/94–104		86–108	ー		ー	ー
Lateral lip	bifid	non-bifid		bifid/ー/resembled teeth	non-bifid/ー/triangular-shape		triangular-shape	ー		large and circular	ー
Length of the esophagus (mm)	10.6–10.74	8.42		ー	ー		6–7	5–7		8.0–11.0	7.5–10.1
Muscular part (mm)	0.67–0.70	0.92		ー	ー		0.5–0.6	0.5–0.6		0.6–0.85	0.6–0.8
Glandular part (mm)	9.98–10.05	7.5		ー	ー		5.5–6.5	4.5–6.5		7.3–10.4	7.0–9.5
Anterior end to vulva (µm)	0.75–0.84	ー		0.8/ー/ー	ー		0.5–0.6	ー		0.45–0.80	ー
Length of lateral caudal appendages (µm)	10.31–10.59	ー		5.4–32.4/ー/ー	ー		27–43.2	ー		ー	ー
Posterior end to lateral caudal appendages (µm)	74.58–77.68	ー		27–81/ー/ー	ー		91–129	ー		90–130	ー
Posterior end	terminal knob with several spines	・four pairs of precloacal papillae ・a single median papilla anterior to the cloaca ・four pairs of postcloacal papillae ・lateral caudal appendages on both sides near the caudal end		terminal knob with several spines /roughly furcated/ー	・four pairs of precloacal papillae ・a single median papilla anterior to the cloaca ・four pairs of postcloacal papillae ・ lateral caudal appendages on both sides near the caudal end		large, smooth, spherical nodule	・three pairs of precloacal papillae ・a single median papilla anterior to the cloaca ・a pair of papillae adjacent to the cloaca ・three pairs of postcloacal papillae ・ lateral caudal appendages on both sides near the caudal end		botryoidal with many spiny projections	・three pairs of precloacal papillae ・a single median papilla anterior to the cloaca ・a pair of papillae adjacent to the cloaca ・four pairs of postcloacal papillae ・ lateral caudal appendages on both sides near the caudal end
Length of left sexual spicules (µm)	ー	0.24		ー	0.23/ー/ー		ー	0.25–0.27		ー	0.25–0.28
Length of right sexual spicules (µm)	ー	0.13		ー	0.07/ー/ー		ー	0.13–0.14		ー	0.12–0.16
＊n=6
